# Supplementary material for: Characterizing the Countrywide Epidemic Spread of Influenza A(H1N1)pdm09 Virus in Kenya between 2009 and 2018
Source: Viruses. 2021 Sep 29;13(10):1956. doi: 10.3390/v13101956 (PMC8539974; doi:10.3390/v13101956)
Supplement: Supplementary file 1 [file viruses-13-01956-s001.zip]

Archive with 1 entries (1 files):
- viruses-1340656-supplementary.pdf
